# Supplementary material for: Predictors of Nutritional Status, Depression, Internet Addiction, Facebook Addiction, and Tobacco Smoking Among Women With Eating Disorders in Spain
Source: Front Psychiatry. 2021 Nov 26;12:735109. doi: 10.3389/fpsyt.2021.735109 (PMC8663168; doi:10.3389/fpsyt.2021.735109)
Supplement: Supplementary file 1 [file Table_1.XLSX]

## Sheet: Between gp dif sociodemographic
Bootstrap
Bootstrap Specifications
Sampling Method	Simple
Number of Samples	1000
Confidence Interval Level	0.95
Confidence Interval Type	Percentile
T-Test
Group Statistics
Eating disorders			Statistic	Bootstrapa
				Bias	Std. Error	95% Confidence Interval
						Lower	Upper
Age	Anorexia	N	59
		Mean	25.7797	0.000652573	1.42462	22.9857	28.5929
		Std. Deviation	11.2527	-0.123258	0.95019	9.20112	12.9989
		Std. Error Mean	1.46498
	Other eating disorders	N	64
		Mean	28.7031	-0.0355892	1.18294	26.3335	30.9557
		Std. Deviation	9.80554	-0.0962744	0.788832	8.27345	11.3993
		Std. Error Mean	1.22569
BMI	Anorexia	N	59
		Mean	17.7945	0.00454911	0.339775	17.1315	18.4774
		Std. Deviation	2.64245	-0.0360319	0.276376	2.05822	3.12604
		Std. Error Mean	0.344018
	Other eating disorders	N	64
		Mean	26.3393	-0.0519424	1.19538	23.8065	28.7287
		Std. Deviation	9.71913	-0.158352	0.854495	7.75497	11.2676
		Std. Error Mean	1.21489
Years since diagnosis	Anorexia	N	59
		Mean	9.86441	-0.0067183	1.0138	7.79712	11.9247
		Std. Deviation	7.93825	-0.0857723	0.630651	6.5648	9.00094
		Std. Error Mean	1.03347
	Other eating disorders	N	64
		Mean	10.5625	-0.0371314	0.969051	8.60443	12.5057
		Std. Deviation	8.01759	-0.0758122	0.537505	6.78541	8.94712
		Std. Error Mean	1.0022
Years of treatment	Anorexia	N	59
		Mean	8.0678	-0.00810165	0.876076	6.34649	9.85138
		Std. Deviation	6.7463	-0.0947498	0.623961	5.40809	7.8708
		Std. Error Mean	0.878293
	Other eating disorders	N	64
		Mean	8.04688	-0.0240324	0.773645	6.43282	9.60597
		Std. Deviation	6.39799	-0.0716831	0.543978	5.15654	7.40108
		Std. Error Mean	0.799749
Internet addiction	Anorexia	N	59
		Mean	20.7627	0.00701372	2.57912	16.0009	25.8069
		Std. Deviation	20.7059	-0.335355	2.62805	15.0537	25.3512
		Std. Error Mean	2.69568
	Other eating disorders	N	64
		Mean	30	0.0108384	3.86724	22.4678	37.5279
		Std. Deviation	31.2989	-0.320951	2.2361	26.0721	34.8391
		Std. Error Mean	3.91236
6-item Facebook addiction	Anorexia	N	59
		Mean	12.661	-0.0105504	0.765025	11.1189	14.1481
		Std. Deviation	6.22179	-0.0794546	0.48063	5.19341	7.01782
		Std. Error Mean	0.810008
	Other eating disorders	N	64
		Mean	14.2344	0.00746338	0.997415	12.2944	16.1181
		Std. Deviation	8.22065	-0.072495	0.460506	7.1405	8.96919
		Std. Error Mean	1.02758
a. Unless otherwise noted, bootstrap results are based on 1000 bootstrap samples
Independent Samples Test
		Levene's Test for Equality of Variances		t-test for Equality of Means
		F	Sig.	t	df	Sig. (2-tailed)	Mean Difference	Std. Error Difference	95% Confidence Interval of the Difference
									Lower	Upper
Age	Equal variances assumed	1.7168	0.192588	-1.53914	121	0.126382	-2.92346	1.89942	-6.68386	0.836935
	Equal variances not assumed			-1.53053	115.512	0.128619	-2.92346	1.9101	-6.70682	0.859894
BMI	Equal variances assumed	69.3855	1.45729e-13	-6.5322	121	1.60512e-09	-8.54472	1.30809	-11.1344	-5.95501
	Equal variances not assumed			-6.76724	72.9984	2.8061e-09	-8.54472	1.26266	-11.0612	-6.02824
Years since diagnosis	Equal variances assumed	0.000118571	0.99133	-0.484722	121	0.62875	-0.698093	1.44019	-3.54934	2.15315
	Equal variances not assumed			-0.48492	120.374	0.628615	-0.698093	1.43961	-3.54832	2.15214
Years of treatment	Equal variances assumed	0.305924	0.581213	0.0176512	121	0.985946	0.0209216	1.18528	-2.32565	2.36749
	Equal variances not assumed			0.0176129	118.839	0.985977	0.0209216	1.18785	-2.33118	2.37302
Internet addiction	Equal variances assumed	13.9319	0.00029019	-1.91331	121	0.0580712	-9.23729	4.82791	-18.7954	0.320838
	Equal variances not assumed			-1.94423	110.07	0.0544199	-9.23729	4.75113	-18.6528	0.178274
6-item Facebook addiction	Equal variances assumed	12.1358	0.000689355	-1.18915	121	0.236709	-1.57336	1.32309	-4.19277	1.04606
	Equal variances not assumed			-1.20246	116.682	0.231619	-1.57336	1.30845	-4.16475	1.01803
Bootstrap for Independent Samples Test
		Mean Difference	Bootstrapa
			Bias	Std. Error	Sig. (2-tailed)	95% Confidence Interval
						Lower	Upper
Age	Equal variances assumed	-2.92346	0.0362417	1.85971	0.117882	-6.61658	0.844421
	Equal variances not assumed	-2.92346	0.0362417	1.85971	0.118881	-6.61658	0.844421
BMI	Equal variances assumed	-8.54472	0.0564915	1.2475	0.000999001	-11.0305	-5.89954
	Equal variances not assumed	-8.54472	0.0564915	1.2475	0.000999001	-11.0305	-5.89954
Years since diagnosis	Equal variances assumed	-0.698093	0.0304131	1.40475	0.609391	-3.46855	2.03938
	Equal variances not assumed	-0.698093	0.0304131	1.40475	0.608392	-3.46855	2.03938
Years of treatment	Equal variances assumed	0.0209216	0.0159308	1.1753	0.988012	-2.33703	2.3188
	Equal variances not assumed	0.0209216	0.0159308	1.1753	0.988012	-2.33703	2.3188
Internet addiction	Equal variances assumed	-9.23729	-0.00382469	4.51853	0.044955	-17.9922	-0.709674
	Equal variances not assumed	-9.23729	-0.00382469	4.51853	0.042957	-17.9922	-0.709674
6-item Facebook addiction	Equal variances assumed	-1.57336	-0.0180138	1.20837	0.205794	-3.9519	0.754231
	Equal variances not assumed	-1.57336	-0.0180138	1.20837	0.208791	-3.9519	0.754231
a. Unless otherwise noted, bootstrap results are based on 1000 bootstrap samples
Bootstrap
Bootstrap Specifications
Sampling Method	Simple
Number of Samples	1000
Confidence Interval Level	0.95
Confidence Interval Type	Percentile
FREQUENCIES VARIABLES=civil_codificada
/ORDER=ANALYSIS.
Frequencies
Statistics
Marital status
		Statistic	Bootstrapa
			Bias	Std. Error	95% Confidence Interval
					Lower	Upper
N	Valid	123	0	0	123	123
	Missing	0	0	0	0	0
a. Unless otherwise noted, bootstrap results are based on 1000 bootstrap samples
Marital status
		Frequency	Percent	Valid Percent	Cumulative Percent	Bootstrap for Percenta
						Bias	Std. Error	95% Confidence Interval
								Lower	Upper
Valid	.00	1	0.813008	0.813008	0.813008	-0.0406504	0.775735	0	2.43902
	Married	22	17.8862	17.8862	18.6992	-0.112195	3.55128	11.3821	25.2033
	Single	100	81.3008	81.3008	100	0.152846	3.60524	73.9837	88.5972
	Total	123	100	100		0	0	100	100
a. Unless otherwise noted, bootstrap results are based on 1000 bootstrap samples
BOOTSTRAP
/SAMPLING METHOD=SIMPLE
/VARIABLES INPUT=Smoker Depression HospitalizadaporelTCAalgunavez civil_codificada EDs2Categories
Bootstrap
Bootstrap Specifications
Sampling Method	Simple
Number of Samples	1000
Confidence Interval Level	0.95
Confidence Interval Type	Percentile
Crosstabs
Case Processing Summary
	Cases
	Valid		Missing		Total
	N	Percent	N	Percent	N	Percent
Smoker * Eating disorders	123	1	0	0	123	1
Depression * Eating disorders	123	1	0	0	123	1
Ever hospitalized * Eating disorders	123a	1	0	0	123	1
Marital status * Eating disorders	123a	1	0	0	123	1
a. Number of valid cases is different from the total count in the crosstabulation table because the cell counts have been rounded.
Smoker * Eating disorders
Crosstab
Count
		Eating disorders		Total
		Anorexia	Other eating disorders
Smoker	Non-smoker	36	31	67
	Smoker	23	33	56
Total		59	64	123
Chi-Square Tests
	Value	df	Asymp. Sig. (2-sided)	Exact Sig. (2-sided)	Exact Sig. (1-sided)
Pearson Chi-Square	1.959a	1	0.161638
Continuity Correctionb	1.48444	1	0.223082
Likelihood Ratio	1.9655	1	0.160926
Fisher's Exact Test				0.205031	0.111451
Linear-by-Linear Association	1.94291	1	0.163353
N of Valid Cases	123
a. 0 cells (0.0%) have expected count less than 5. The minimum expected count is 26.86.
b. Computed only for a 2x2 table
Depression * Eating disorders
Crosstab
Count
		Eating disorders		Total
		Anorexia	Other eating disorders
Depression	Yes	15	21	36
	No	44	43	87
Total		59	64	123
Chi-Square Tests
	Value	df	Asymp. Sig. (2-sided)	Exact Sig. (2-sided)	Exact Sig. (1-sided)
Pearson Chi-Square	.810a	1	0.368244
Continuity Correctionb	0.492005	1	0.483034
Likelihood Ratio	0.812868	1	0.367274
Fisher's Exact Test				0.42988	0.241856
Linear-by-Linear Association	0.802998	1	0.370199
N of Valid Cases	123
a. 0 cells (0.0%) have expected count less than 5. The minimum expected count is 17.27.
b. Computed only for a 2x2 table
Ever hospitalized * Eating disorders
Crosstab
Count
		Eating disorders		Total
		Anorexia	Other eating disorders
Ever hospitalized	Yes	47	16	63
	No	12	48	60
Total		59	64	123
Chi-Square Tests
	Value	df	Asymp. Sig. (2-sided)	Exact Sig. (2-sided)	Exact Sig. (1-sided)
Pearson Chi-Square	36.711a	1	1.36977e-09
Continuity Correctionb	34.5562	1	4.14114e-09
Likelihood Ratio	38.8643	1	4.54303e-10
Fisher's Exact Test				1.09212e-09	8.07761e-10
Linear-by-Linear Association	36.4129	1	1.59642e-09
N of Valid Cases	123
a. 0 cells (0.0%) have expected count less than 5. The minimum expected count is 28.78.
b. Computed only for a 2x2 table
Marital status * Eating disorders
Crosstab
Count
		Eating disorders		Total
		Anorexia	Other eating disorders
Marital status	.00	0	1	1
	Married	7	15	22
	Single	52	48	100
Total		59	64	123
Chi-Square Tests
	Value	df	Asymp. Sig. (2-sided)
Pearson Chi-Square	3.872a	2	0.144263
Likelihood Ratio	4.31989	2	0.115332
Linear-by-Linear Association	3.79561	1	0.0513873
N of Valid Cases	123
a. 2 cells (33.3%) have expected count less than 5. The minimum expected count is .48.

## Sheet: Multigroup analysis
Critical Ratios for Differences between Parameters (Unconstrained)
	cc1_1	b1_1	b2_1	b3_1	b4_1	b5_1	b6_1	b7_1	b8_1	ccc1_1	b9_1	ccc2_1	ccc3_1	b10_1	b11_1	b12_1	ccc4_1	b13_1	b14_1	vv1_1	vv2_1	vv3_1	vvv1_1	vvv2_1	vv4_1	vvv3_1	vvv4_1	cc1_2	b1_2	b2_2	b3_2	b4_2	b5_2	b6_2	b7_2	b8_2	ccc1_2	b9_2	ccc2_2	ccc3_2	b10_2	b11_2	b12_2	ccc4_2	b13_2	b14_2	vv1_2	vv2_2	vv3_2
cc1_1	0
b1_1	-4.61	0
b2_1	-4.49	1.864	0
b3_1	-4.578	1.681	-1.704	0
b4_1	-4.308	0.09	-0.223	0.005	0
b5_1	-4.631	-0.445	-1.341	-0.731	-0.283	0
b6_1	-4.672	-4.329	-2.915	-4.238	-0.265	-0.131	0
b7_1	-4.627	-3.808	-2.167	-2.662	-0.139	0.284	3.94	0
b8_1	-4.574	0.482	-1.001	-0.041	-0.012	0.621	1.509	0.781	0
ccc1_1	-4.591	0.373	-1.352	-0.364	-0.049	0.546	1.837	0.811	-0.19	0
b9_1	-4.733	-1.604	-2.376	-1.911	-0.471	-0.667	-0.884	-1.404	-1.796	-1.617	0
ccc2_1	-4.743	-3.713	-3.524	-4.078	-0.466	-0.765	-1.865	-3.213	-2.381	-2.553	0.06	0
ccc3_1	-4.61	-0.03	-1.865	-1.686	-0.09	0.445	4.334	3.878	-0.483	-0.368	1.604	3.729	0
b10_1	-4.623	-0.904	-2.023	-1.867	-0.127	0.32	2.382	0.278	-0.687	-0.662	1.434	3.105	-0.881	0
b11_1	-4.603	1.522	-1.747	-1.281	-0.071	0.508	4.65	4.121	-0.365	-0.2	1.68	3.879	1.64	1.259	0
b12_1	-4.608	0.913	-1.842	-1.611	-0.086	0.458	4.446	4.33	-0.459	-0.339	1.62	3.753	1.099	0.996	-1.322	0
ccc4_1	-4.484	1.343	-0.018	0.947	0.211	1.165	2.075	1.555	0.815	1.048	2.09	2.74	1.344	1.481	1.259	1.327	0
b13_1	-4.583	1.065	-1.346	-0.185	-0.02	0.662	3.178	1.782	-0.048	0.225	1.781	3.701	1.068	1.376	0.767	1.009	-0.997	0
b14_1	-4.613	-1.033	-1.915	-1.84	-0.099	0.416	4.071	2.851	-0.537	-0.451	1.595	3.622	-1.067	0.668	-2.079	-1.7	-1.381	-1.17	0
vv1_1	-3.798	5.392	4.985	5.295	3.642	5.272	5.572	5.444	5.233	5.313	5.622	5.759	5.392	5.426	5.372	5.388	4.927	5.306	5.401	0
vv2_1	5.301	5.388	5.357	5.379	5.354	5.398	5.404	5.392	5.379	5.383	5.424	5.424	5.388	5.391	5.386	5.387	5.357	5.381	5.388	5.151	0
vv3_1	-4.596	5.134	-1.626	-0.894	-0.051	0.577	5.279	6.464	-0.238	-0.013	1.765	4.098	5.483	1.823	1.611	5.473	-1.169	-0.459	4.998	-5.35	-5.384	0
vvv1_1	1.999	5.425	5.347	5.405	5.259	5.443	5.466	5.437	5.403	5.422	5.509	5.424	5.425	5.434	5.421	5.424	5.394	5.408	5.427	4.116	-2.939	5.416	0
vvv2_1	-4.597	5.033	-1.646	-0.961	-0.054	0.566	5.208	6.35	-0.258	-0.043	1.752	4.064	4.862	1.747	1.383	5.47	-1.184	-0.51	4.854	-5.354	-5.384	-0.386	-5.416	0
vv4_1	-4.156	5.408	3.241	4.911	1.107	3.6	6.085	5.617	4.112	4.7	4.844	6.457	5.409	5.481	5.319	5.392	2.854	4.898	5.445	-3.986	-5.268	5.231	-5.128	5.247	0
vvv3_1	-4.601	4.433	-1.713	-1.184	-0.065	0.529	4.963	5.852	-0.327	-0.145	1.707	3.863	4.442	1.49	0.534	5.417	-1.233	-0.681	4.164	-5.366	-5.385	-1.94	-5.421	-1.637	-5.297	0
vvv4_1	-4.54	5.489	-0.691	1.764	0.104	1.08	6.919	6.545	0.694	1.32	2.369	5.314	5.509	4.245	4.753	5.418	-0.508	1.664	5.659	-5.184	-5.369	4.324	-5.38	4.431	-4.499	4.782	0
cc1_2	3.068	5.374	5.323	5.36	5.294	5.389	5.401	5.382	5.36	5.367	5.432	5.433	5.374	5.38	5.371	5.373	5.322	5.363	5.375	4.518	-1.794	5.368	1.459	5.368	5.177	5.37	5.343	0
b1_2	-4.609	0.786	-1.843	-1.616	-0.087	0.457	4.439	4.305	-0.46	-0.341	1.619	3.75	1.016	0.972	-1.373	-0.145	-1.328	-1.013	1.66	-5.389	-5.387	-5.498	-5.424	-5.497	-5.394	-5.443	-5.425	-5.373	0
b2_2	-4.557	1.846	-0.916	0.625	0.053	0.89	3.642	2.451	0.359	0.757	2.086	4.077	1.849	2.049	1.587	1.8	-0.679	0.72	1.953	-5.224	-5.374	1.331	-5.39	1.375	-4.52	1.521	-0.597	-5.351	1.803	0
b3_2	-4.59	2.72	-1.531	-0.575	-0.036	0.623	5.133	4.5	-0.148	0.116	1.819	4.173	2.753	1.985	1.569	2.585	-1.102	-0.232	3.03	-5.334	-5.382	0.703	-5.412	0.875	-5.151	1.459	-3.485	-5.365	2.598	-1.483	0
b4_2	-4.543	-1.009	-1.212	-1.066	-0.887	-0.9	-0.892	-0.976	-1.056	-1.034	-0.733	-0.753	-1.009	-0.984	-1.022	-1.012	-1.202	-1.056	-1.004	-3.752	-5.476	-1.036	-5.453	-1.034	-1.814	-1.027	-1.14	-5.463	-1.012	-1.112	-1.048	0
b5_2	-4.717	-1.111	-1.778	-1.328	-0.473	-0.583	-0.64	-0.98	-1.212	-1.172	-0.044	-0.092	-1.111	-1.006	-1.162	-1.122	-1.65	-1.28	-1.088	-5.425	-5.424	-1.218	-5.502	-1.209	-3.76	-1.179	-1.625	-5.43	-1.121	-1.501	-1.264	0.942	0
b6_2	-4.72	-3.995	-3.377	-4.274	-0.4	-0.567	-1.565	-3.333	-2.162	-2.611	0.322	0.523	-3.995	-3.111	-4.202	-4.049	-2.562	-3.746	-3.873	-5.702	-5.417	-4.496	-5.498	-4.456	-6.416	-4.321	-5.919	-5.423	-4.046	-3.499	-4.207	0.805	0.277	0
b7_2	-4.642	-4.489	-2.385	-3.229	-0.18	0.148	1.897	-1.781	-1.027	-1.169	1.235	2.783	-4.521	-1.153	-4.833	-4.78	-1.73	-2.334	-3.893	-5.486	-5.396	-6.296	-5.446	-6.189	-5.784	-5.783	-7.068	-5.388	-4.765	-2.692	-4.414	0.951	0.876	3.672	0
b8_2	-4.31	1.509	0.764	1.311	0.537	1.501	1.89	1.617	1.255	1.377	2.094	2.293	1.51	1.585	1.467	1.501	0.737	1.339	1.528	-4.224	-5.317	1.421	-5.235	1.428	-1.085	1.453	1.075	-5.254	1.501	1.174	1.387	1.404	1.871	2.17	1.707	0
ccc1_2	-4.599	0.234	-1.486	-0.56	-0.067	0.496	1.851	0.723	-0.29	-0.121	1.576	2.829	0.236	0.56	0.042	0.196	-1.14	-0.395	0.321	-5.339	-5.385	-0.167	-5.418	-0.134	-4.863	-0.021	-1.627	-5.37	0.199	-0.955	-0.308	1.023	1.134	2.658	1.121	-1.424	0
b9_2	-4.946	-2.39	-2.874	-2.556	-1.107	-1.778	-2.016	-2.287	-2.418	-2.413	-1.385	-1.558	-2.39	-2.304	-2.43	-2.398	-2.737	-2.514	-2.372	-5.892	-5.491	-2.474	-5.658	-2.467	-4.485	-2.444	-2.791	-5.538	-2.398	-2.657	-2.502	0.232	-1.195	-1.712	-2.199	-3.251	-2.388	0
ccc2_2	-4.761	-3.552	-3.599	-3.929	-0.52	-0.916	-2.017	-3.137	-2.517	-2.885	-0.14	-0.344	-3.551	-3.077	-3.694	-3.585	-2.858	-3.635	-3.476	-5.802	-5.429	-3.875	-5.525	-3.848	-6.447	-3.759	-4.945	-5.441	-3.583	-3.991	-3.948	0.715	-0.049	-0.842	-2.781	-2.386	-2.626	1.432	0
ccc3_2	-4.612	-0.718	-1.893	-1.773	-0.095	0.429	4.198	3.347	-0.512	-0.416	1.584	3.664	-0.754	0.765	-1.933	-1.618	-1.364	-1.137	0.434	-5.397	-5.388	-5.389	-5.426	-5.288	-5.429	-4.702	-5.607	-5.375	-1.561	-1.907	-2.932	1.006	1.098	3.93	4.204	-1.52	-0.276	2.38	3.53	0
b10_2	-4.627	-1.767	-2.128	-2.333	-0.139	0.283	2.593	0.005	-0.771	-0.791	1.398	3.127	-1.769	-0.239	-2.3	-1.926	-1.546	-1.671	-1.421	-5.442	-5.392	-3.16	-5.437	-3.056	-5.584	-2.691	-5.464	-5.382	-1.949	-2.338	-3.074	0.976	0.978	3.185	1.225	-1.615	-0.701	2.284	3.078	-1.584	0
b11_2	-4.601	2.183	-1.709	-1.158	-0.065	0.529	4.815	4.577	-0.325	-0.142	1.706	3.943	2.256	1.45	0.413	1.984	-1.231	-0.671	2.619	-5.365	-5.385	-1.14	-5.419	-0.896	-5.291	0.011	-4.592	-5.37	2.082	-1.506	-1.293	1.027	1.179	4.286	5.158	-1.452	0.022	2.443	3.748	2.52	2.499	0
b12_2	-4.609	0.382	-1.854	-1.652	-0.089	0.451	4.394	4.155	-0.472	-0.357	1.611	3.733	0.516	0.928	-1.533	-1.115	-1.336	-1.04	1.413	-5.391	-5.387	-5.768	-5.425	-5.793	-5.401	-5.881	-5.477	-5.374	-0.818	-1.826	-2.691	1.011	1.116	4.022	4.672	-1.505	-0.217	2.394	3.568	1.221	1.883	-2.08	0
ccc4_2	-4.41	2.276	0.722	1.854	0.415	1.722	3	2.489	1.568	1.884	2.723	3.601	2.277	2.4	2.19	2.26	0.649	1.89	2.314	-4.715	-5.337	2.1	-5.296	2.115	-2.215	2.165	1.404	-5.289	2.261	1.556	2.03	1.342	2.132	3.454	2.664	-0.324	1.993	3.138	3.689	2.298	2.474	2.162	2.269	0
b13_2	-4.765	-2.498	-3.103	-2.855	-0.542	-0.922	-1.518	-2.229	-2.193	-2.336	-0.216	-0.392	-2.497	-2.242	-2.597	-2.519	-2.615	-2.712	-2.45	-5.771	-5.431	-2.712	-5.529	-2.694	-5.771	-2.635	-3.487	-5.444	-2.518	-3.019	-2.777	0.693	-0.113	-0.747	-2	-2.316	-2.313	1.26	-0.127	-2.471	-2.21	-2.632	-2.508	-3.343	0
b14_2	-4.583	3.065	-1.415	-0.221	-0.017	0.685	5.331	4.623	-0.033	0.282	1.893	4.32	3.091	2.303	2.081	2.95	-1.019	0.042	3.331	-5.314	-5.38	1.368	-5.408	1.516	-5.06	2.011	-2.868	-5.362	2.96	-0.867	0.618	1.059	1.305	4.729	5.337	-1.354	0.49	2.608	4.078	3.243	3.388	1.844	3.037	-1.944	2.77	0
vv1_2	-1.089	5.614	5.398	5.56	4.759	5.602	5.717	5.643	5.54	5.577	5.788	5.831	5.614	5.634	5.602	5.611	5.377	5.567	5.619	2.198	-4.434	5.59	-3.004	5.592	4.829	5.598	5.495	-5.185	5.612	5.521	5.581	4.855	5.721	5.795	5.668	5.022	5.59	6.055	5.859	5.617	5.642	5.598	5.613	5.254	5.856	5.569	0
vv2_2	5.094	5.611	5.599	5.608	5.603	5.616	5.617	5.613	5.608	5.609	5.626	5.625	5.611	5.612	5.61	5.611	5.599	5.608	5.611	5.413	3.241	5.609	4.677	5.609	5.564	5.61	5.603	5.588	5.611	5.605	5.609	5.659	5.626	5.623	5.614	5.584	5.61	5.653	5.627	5.611	5.613	5.61	5.611	5.591	5.628	5.608	5.55	0
vv3_2	-4.595	5.311	-1.619	-0.872	-0.049	0.58	5.307	6.558	-0.231	-0.003	1.77	4.109	5.676	1.849	1.699	5.692	-1.164	-0.442	5.133	-5.349	-5.384	0.12	-5.415	0.514	-5.227	2.102	-4.294	-5.367	5.717	-1.317	-0.651	1.037	1.221	4.511	6.355	-1.418	0.178	2.476	3.884	5.554	3.201	1.23	5.989	-2.096	2.718	-1.324	-5.589	-5.609	0
vvv1_2	1.259	5.707	5.601	5.68	5.417	5.724	5.762	5.723	5.675	5.691	5.814	5.824	5.707	5.719	5.701	5.706	5.596	5.684	5.71	3.93	-3.478	5.695	-0.908	5.696	5.309	5.699	5.646	-2.245	5.706	5.661	5.69	5.599	5.798	5.804	5.736	5.44	5.703	5.998	5.708	5.709	5.723	5.699	5.707	5.655	5.843	5.684	2.467	-4.884	5.695
vvv2_2	-4.595	5.324	-1.616	-0.862	-0.049	0.582	5.317	6.574	-0.228	0.002	1.772	4.114	5.683	1.86	1.731	5.693	-1.162	-0.435	5.152	-5.349	-5.384	0.173	-5.415	0.567	-5.224	2.146	-4.279	-5.367	5.717	-1.31	-0.626	1.037	1.222	4.516	6.371	-1.417	0.184	2.477	3.886	4.827	3.216	1.264	5.985	-2.093	2.721	-1.302	-5.589	-5.609	0.054
vv4_2	-0.414	5.613	5.441	5.569	4.996	5.618	5.698	5.637	5.557	5.585	5.765	5.792	5.613	5.63	5.604	5.611	5.428	5.576	5.617	2.809	-4.208	5.594	-2.461	5.595	4.979	5.601	5.517	-3.405	5.611	5.539	5.586	5.128	5.722	5.762	5.657	5.154	5.595	6.01	5.816	5.616	5.637	5.601	5.612	5.326	5.816	5.577	0.801	-5.161	5.593
vvv3_2	-4.592	5.482	-1.571	-0.712	-0.041	0.607	5.471	6.785	-0.182	0.07	1.802	4.183	5.758	2.028	2.191	5.693	-1.129	-0.32	5.403	-5.341	-5.383	0.898	-5.414	1.278	-5.19	2.72	-4.038	-5.366	5.716	-1.212	-0.253	1.042	1.242	4.606	6.589	-1.4	0.263	2.493	3.794	4.999	3.443	1.758	5.941	-2.06	2.761	-0.977	-5.584	-5.609	0.794
vvv4_2	-4.529	5.705	-0.515	2.166	0.133	1.176	7.123	6.679	0.868	1.56	2.483	5.522	5.722	4.574	5.049	5.639	-0.359	2.012	5.862	-5.152	-5.366	4.656	-5.372	4.752	-4.357	5.067	0.568	-5.339	5.645	0.929	3.892	1.16	1.703	6.147	7.191	-1.008	1.886	2.852	5.133	5.812	5.729	4.902	5.692	-1.365	3.631	3.314	-5.477	-5.602	4.629
							CMIN
							Model	NPAR	CMIN	DF	P	CMIN/DF
							Unconstrained	54	17.025	18	0.521	0.946
							Structural weights	40	48.791	32	0.029	1.525
							Structural covariances	32	63.174	40	0.011	1.579
							Structural residuals	27	139.745	45	0	3.105
							Saturated model	72	0	0
							Independence model	16	370.711	56	0	6.62
							Baseline Comparisons
							Model	NFI	RFI	IFI	TLI	CFI
								Delta1	rho1	Delta2	rho2
							Unconstrained	0.954	0.857	1.003	1.01	1
							Structural weights	0.868	0.77	0.95	0.907	0.947
							Structural covariances	0.83	0.761	0.93	0.897	0.926
							Structural residuals	0.623	0.531	0.709	0.625	0.699
							Saturated model	1		1		1
							Independence model	0	0	0	0	0
							RMSEA
							Model	RMSEA	LO 90	HI 90	PCLOSE
							Unconstrained	0	0	0.077	0.795
							Structural weights	0.066	0.022	0.101	0.229
							Structural covariances	0.069	0.033	0.1	0.162
							Structural residuals	0.132	0.107	0.157	0
							Independence model	0.216	0.195	0.237	0
							Assuming model Unconstrained to be correct:
							Model	DF	CMIN	P	NFI	IFI	RFI	TLI
											Delta-1	Delta-2	rho-1	rho2
							Structural weights	14	31.766	0.004	0.086	0.09	0.087	0.103
							Structural covariances	22	46.149	0.002	0.124	0.131	0.096	0.113
							Structural residuals	27	122.719	0	0.331	0.348	0.326	0.384
							Assuming model Structural weights to be correct:
							Model	DF	CMIN	P	NFI	IFI	RFI	TLI
											Delta-1	Delta-2	rho-1	rho2
							Structural covariances	8	14.383	0.072	0.039	0.042	0.008	0.01
							Structural residuals	13	90.954	0	0.245	0.269	0.239	0.281
							Assuming model Structural covariances to be correct:
							Model	DF	CMIN	P	NFI	IFI	RFI	TLI
											Delta-1	Delta-2	rho-1	rho2
							Structural residuals	5	76.571	0	0.207	0.232	0.231	0.272
[truncated: 5 more columns]

## Sheet: Baysian (all patient) N=123
All sample		p=0.43
	V23 = Years since diagnosis
	V24 = Years in treatment
	imc= BMI
No BMI p=0.47

## Sheet: Baysian (anorexia patient) N=59
Anorexia	p= 0.46
imc= BMI

## Sheet: Baysian (other ED patient) N=64
Other EDs		p= 0.45
Only years in treatment and years since diagnosis
V23 = Years since diagnosis
V24 = Years in treatment
